# Supplementary material for: Guanfacine Normalizes the Overexpression of Presynaptic α-2A Adrenoceptor Signaling and Ameliorates Neuropathic Pain in a Chronic Animal Model of Type 1 Diabetes
Source: Pharmaceutics. 2022 Oct 10;14(10):2146. doi: 10.3390/pharmaceutics14102146 (PMC9609777; doi:10.3390/pharmaceutics14102146)
Supplement: Supplementary file 1 [file pharmaceutics-14-02146-s001.zip]

Archive with 1 entries (1 files):
- pharmaceutics-1806817-supplementary.pdf
